# Supplementary material for: The SADI Personal Health Lens: A Web Browser-Based System for Identifying Personally Relevant Drug Interactions
Source: JMIR Res Protoc. 2013 Apr 5;2(1):e14. doi: 10.2196/resprot.2315 (PMC3628156; doi:10.2196/resprot.2315)
Supplement: Supplementary file 2 [file resprot_v2i1e14_app2.n3]

@prefix ddi:  <http://sadi-ontology.semanticscience.org/ddiv2.owl#> .
@prefix lsrn: <http://purl.oclc.org/SADI/LSRN/> .
@prefix sio:  <http://semanticscience.org/resource/> .
@prefix xsd:  <http://www.w3.org/2001/XMLSchema#> .

<urn:uuid:0a3b9dd6-bdf1-4265-94a4-70bd0dad1fe3>     # input drug URI (Alpazolam)     
  a ddi:DDI_10000;                                  # DDI_10000 = 'identified chemical entity'
  sio:SIO_000008  [                                 # SIO_000008 = 'has attribute'
     a lsrn:DrugBank_Identifier;
     sio:SIO_000300 "DB00404"^^xsd:string           # SIO_000300 = 'has value'
  ] .
