# Supplementary material for: The SADI Personal Health Lens: A Web Browser-Based System for Identifying Personally Relevant Drug Interactions
Source: JMIR Res Protoc. 2013 Apr 5;2(1):e14. doi: 10.2196/resprot.2315 (PMC3628156; doi:10.2196/resprot.2315)
Supplement: Supplementary file 3 [file resprot_v2i1e14_app3.n3]

@prefix rdfs:    <http://www.w3.org/2000/01/rdf-schema#> .
@prefix sio:     <http://semanticscience.org/resource/> .
@prefix ddi:     <http://sadi-ontology.semanticscience.org/ddiv2.owl#> .
@prefix lsrn:    <http://purl.oclc.org/SADI/LSRN/>  .

<urn:uuid:0a3b9dd6-bdf1-4265-94a4-70bd0dad1fe3>                        # input drug URI (Alprazolam)
      a       ddi:DDI_00005 ;                                          # DDI_00005  = 'annotated chemical entity'
      sio:SIO_000062 _:interaction ;                                   # SIO_000062 = 'is participant in'
      sio:SIO_000228 _:targetrole .                                    # SIO_000228 = 'has role'

_:interaction
      a       ddi:DDI_00062 ;                                          # DDI_00062 = 'directed drug drug interaction'
      sio:SIO_000132 _:stjohnswort ;                                   
      sio:SIO_000132 <urn:uuid:0a3b9dd6-bdf1-4265-94a4-70bd0dad1fe3> ; # SIO_000132 = 'has participant'
      sio:SIO_000253                                                   # SIO_000253 = 'has source'
            [ a       sio:SIO_000087 ;                                 # SIO_000087 = 'publication'
              sio:SIO_000008                                           # SIO_000008 = 'has attribute'
                    [ a       lsrn:PMID_Identifier ;                
                      sio:SIO_000300 "22139684"                        # SIO_000300 = 'has value'
                    ] 
            ] ;
      sio:SIO_000355 _:targetrole , _:actorrole ;                      # SIO_000355 = 'realizes'
      sio:SIO_000554 ddi:DDI_00054 .                                   # SIO_000554 = 'results in'
                                                                       # DDI_00054 = 'decreased efficacy of drug'
_:actorrole
      a       ddi:DDI_00008 ;                                          # DDI_00008 = 'actor'
      sio:SIO_000227 _:stjohnswort ;                                   # SIO_000227 = 'is role of'
      sio:SIO_000356 _:interaction .                                   # SIO_000356 = 'is realized in'

_:targetrole
      a       ddi:DDI_00010 ;                                          # DDI_00010 = 'target'
      sio:SIO_000227 <urn:uuid:0a3b9dd6-bdf1-4265-94a4-70bd0dad1fe3> ; # DIO_000227 = 'is role of'
      sio:SIO_000356 _:interaction .                                   # SIO_000356 = 'is realized in'

_:stjohnswort
      a       sio:SIO_010004 ;                                         # SIO_010004 = 'chemical entity'
      rdfs:label "St. John's Wort" ;
      sio:SIO_000008                                                   # SIO_000008 = 'has attribute'
            [ a       lsrn:DrugBank_Identifier ;
              sio:SIO_000300 "DB01323"                                 # SIO_000300 = 'has value'
            ] ;
      sio:SIO_000062 _:interaction ;                                   # SIO_000062 = 'is participant in'
      sio:SIO_000228 _:actorrole .                                     # SIO_000228 = 'has role'

ddi:DDI_00054                                                          # DDI_00054 = 'decreased efficacy of drug'
      rdfs:label "decreased efficacy of drug" .
