# Supplementary material for: The SADI Personal Health Lens: A Web Browser-Based System for Identifying Personally Relevant Drug Interactions
Source: JMIR Res Protoc. 2013 Apr 5;2(1):e14. doi: 10.2196/resprot.2315 (PMC3628156; doi:10.2196/resprot.2315)
Supplement: Supplementary file 4 [file resprot_v2i1e14_app4.sparql]

PREFIX med: <http://sadiframework.org/ontologies/personalized-medicine/prescription.owl#>
PREFIX sio: <http://semanticscience.org/resource/>

SELECT *
WHERE {
    ?prescribedDrug
    	a med:PrescribedDrug;
    	sio:SIO_000062 ?interaction . # SIO_000062 = 'is participant in'
}
