# Supplementary material for: The SADI Personal Health Lens: A Web Browser-Based System for Identifying Personally Relevant Drug Interactions
Source: JMIR Res Protoc. 2013 Apr 5;2(1):e14. doi: 10.2196/resprot.2315 (PMC3628156; doi:10.2196/resprot.2315)
Supplement: Supplementary file 5 [file resprot_v2i1e14_app5.sparql]

PREFIX med:  <http://sadiframework.org/ontologies/personalized-medicine/prescription.owl#>
PREFIX sio:  <http://semanticscience.org/resource/>
PREFIX rdfs: <http://www.w3.org/2000/01/rdf-schema#>
PREFIX lsrn: <http://purl.oclc.org/SADI/LSRN/>
PREFIX ddi:  <http://sadi-ontology.semanticscience.org/ddiv2.owl#>

SELECT *
WHERE {

    ?prescribedDrug sio:SIO_000062 ?interaction .   # SIO_000062 = 'is participant in'

    ?interaction
        a ddi:DDI_00062;                            # DDI_00062  = 'directed drug drug interaction'
        sio:SIO_000355 [                            # SIO_000355 = 'realizes' (a role)
            a ddi:DDI_00008;                        # DDI_00008  = 'actor'
            sio:SIO_000227 ?dangerousDrug           # SIO_000227 = 'is role of'
        ];
        sio:SIO_000355 [                            # SIO_000355 = 'realizes' (a role)
            a ddi:DDI_00010;                        # DDI_00008  = 'target'
            sio:SIO_000227 ?prescribedDrug          # SIO_000227 = 'is role of'
        ];
        sio:SIO_000253 ?publication;                # SIO_000253 = 'has source'
        sio:SIO_000554 ?interactionDescriptor .     # SIO_000554 = 'results in'

    ?interactionDescriptor rdfs:label ?interactionDescriptorLabel .

    ?publication
        a sio:SIO_000087;                           # SIO_000087 = 'publication'
        sio:SIO_000008 [                            # SIO_000008 = 'has attribute'
           a lsrn:PMID_Identifier;
           sio:SIO_000300 ?pubmedId                 # SIO_000300 = 'has value'
        ] .

    ?prescribedDrug
        a med:PrescribedDrug;
        rdfs:label ?prescribedDrugName;
        sio:SIO_000008 [                            # SIO_000008 = 'has attribute'
           a lsrn:DrugBank_Identifier;
           sio:SIO_000300 ?prescribedDrugId         # SIO_000300 = 'has value'
        ] .

    ?dangerousDrug
        rdfs:label ?dangerousDrugName;
        sio:SIO_000008 [                            # SIO_000008 = 'has attribute'
           a lsrn:DrugBank_Identifier;
           sio:SIO_000300 ?dangerousDrugId          # SIO_000300 = 'has value'
        ] .

}
