# Supplementary material for: The SADI Personal Health Lens: A Web Browser-Based System for Identifying Personally Relevant Drug Interactions
Source: JMIR Res Protoc. 2013 Apr 5;2(1):e14. doi: 10.2196/resprot.2315 (PMC3628156; doi:10.2196/resprot.2315)
Supplement: Supplementary file 6 [file resprot_v2i1e14_app6.n3]

@prefix bibo: <http://purl.org/ontology/bibo/>.
@prefix sont: <http://unbsj.biordf.net/information-extraction/ie-sadi-service-ontology.owl#> .
@prefix rss: <http://purl.org/rss/1.0/> .
@prefix dc: <http://purl.org/dc/elements/1.1/> .
@prefix rdf: <http://www.w3.org/1999/02/22-rdf-syntax-ns#> .

<urn:uuid:124fa300-be22-11e1-afa7-0800200c9a66>             # input document URI
    a bibo:Document, sont:extractDrugNamesFromText_Input;
    dc:format "text/plain";
    bibo:content "Avoid taking St. John's Wort and Alprazolam." .
