# Supplementary material for: The SADI Personal Health Lens: A Web Browser-Based System for Identifying Personally Relevant Drug Interactions
Source: JMIR Res Protoc. 2013 Apr 5;2(1):e14. doi: 10.2196/resprot.2315 (PMC3628156; doi:10.2196/resprot.2315)
Supplement: Supplementary file 7 [file resprot_v2i1e14_app7.n3]

@prefix foaf: <http://xmlns.com/foaf/0.1/> .
@prefix rdf: <http://www.w3.org/1999/02/22-rdf-syntax-ns#> .
@prefix rdfs: <http://www.w3.org/2000/01/rdf-schema#> .
@prefix sio: <http://semanticscience.org/resource/> .
@prefix sont: <http://unbsj.biordf.net/information-extraction/ie-sadi-service-ontology.owl#> .
@prefix drugbank: <http://lsrn.org/DRUG_BANK:> .

<urn:uuid:124fa300-be22-11e1-afa7-0800200c9a66>     # input document URI
      a sont:extractDrugNamesFromTextV4_Output ;
      foaf:topic drugbank:DB01323 ;
      foaf:topic drugbank:DB00404 .

drugbank:DB01323                                    
      a sio:SIO_010004 ;                            # SIO_010004 = 'chemical entity'
      rdfs:label "St. John's Wort" ;                
      sio:SIO_000008                                # SIO_000008 = 'has attribute'
              [ a sio:SIO_000116 ;                  # SIO_000116 = 'name'
                sio:SIO_000300 "st. john's wort"    # SIO_000300 = 'has value'
              ] ;
      sio:SIO_000008                                # SIO_000008 = 'has value'
              [ a sio:SIO_000728 ;                  # SIO_000728 = 'chemical identifier'
                sio:SIO_000300 "DB01323"            # SIO_000300 = 'has value'
              ] .

drugbank:DB00404
      a sio:SIO_010004 ;                            # SIO_010004 = 'chemical entity'
      rdfs:label "Alprazolam" ;
      sio:SIO_000008                                # SIO_000008 = 'has attribute'
              [ a sio:SIO_000116 ;                  # SIO_000116 = 'name'
                sio:SIO_000300 "alprazolam"         # SIO_000300 = 'has value'
              ] ;
      sio:SIO_000008                                # SIO_000008 = 'has attribute'
              [ a sio:SIO_000728 ;                  # SIO_000728 = 'chemical identifier'
                sio:SIO_000300 "DB00404"            # SIO_000300 = 'has value' 
              ] .
